# Supplementary material for: Antrodia cinnamomea Extract Attenuates Obesity by Targeting Adipogenic Pathways and Gut Dysbiosis in High-Fat Diet-Fed Mice
Source: Int J Mol Sci. 2025 Jun 18;26(12):5856. doi: 10.3390/ijms26125856 (PMC12193264; doi:10.3390/ijms26125856)
Supplement: Supplementary file 1 [file ijms-26-05856-s001.zip]

Archive with 1 entries (1 files):
- ijms-3619130-supplementary.pdf
